# Supplementary material for: How Is Working Memory Related to Reading Comprehension in Italian Monolingual and Bilingual Children?
Source: Brain Sci. 2022 Dec 28;13(1):58. doi: 10.3390/brainsci13010058 (PMC9856821; doi:10.3390/brainsci13010058)
Supplement: Supplementary file 1 [file brainsci-13-00058-s001.zip]

Archive with 1 entries (1 files):
- brainsci-2090678-supplementary.pdf
